# Supplementary material for: UHPLC-PAD Protocol for the Simultaneous Identification of Polyphenols and Bitter Acids: Organoleptic and Nutraceutical Fingerprinting of Bergamot-Flavored Craft Beer
Source: Foods. 2024 Apr 10;13(8):1149. doi: 10.3390/foods13081149 (PMC11049281; doi:10.3390/foods13081149)
Supplement: Supplementary file 1 [file foods-13-01149-s001.zip]

Archive with 1 entries (1 files):
- foods-2929991-supplementary.pdf
